# Supplementary material for: Ancestral morphology of Ecdysozoa constrained by an early Cambrian stem group ecdysozoan
Source: BMC Evol Biol. 2020 Nov 23;20:156. doi: 10.1186/s12862-020-01720-6 (PMC7684930; doi:10.1186/s12862-020-01720-6)
Supplement: Supplementary file 7 — Additional file 7. Character matrix used in phylogenetic analyses in NEXUS format. [file 12862_2020_1720_MOESM7_ESM.txt]

#NEXUS

begin data;
    dimensions ntax=62 nchar=185;
    format datatype=standard gap=- missing=?;
    matrix
Echinodermata        011001111111010----0010100000000000010000001100-000---00000-0000000000000---00-0--------00000000-00000000011111101100011100000100001????????00000000--000000-00--------------------000000
Bryozoa              01101111111100110000010110?00000000011000001000-000---00000-000000001110110000-0--------00000000-0--000000110110000000000000001000110?0101-000000000--000000-00--------------------000000
Brachiopoda          01101111111100100000010100000000000011000001200-000---00000-000000001100110100-0--------00000000-0--000000110110100000000000001000110?01111000000000--000000-00--------------------000000
Phoronida            01101111111100100000010100000000000011000001000-000---00000-0000000001000---00-0--------00000000-0--00000011011010000000000000100011????????00000000--000000-00--------------------000000
Annelida             01101111111100110000010111100000000010010001210-000---000111100000011110110110-0--------00000000-0--000000110010100000000000001000010001111000000000--000000-00--------------------000000
Mollusca             0110111111110011001101011110000000001001000120(0 1)0000---00001110?00001110010(0 1)00111--------11000000-0--000000110010000000000000001000010001111000000000--000000-00--------------------000000
Sipuncula            01101111111100110000010111100000000011011001?10-000---00?0101000000111100---00-0--------00000000-0--00000011001010000000000000100001????????00000000--000000-00--------------------000000
Wiwaxia              ???????????????????1????????0???????1001000???0-?00---0??0??????0???????11010101--------?100?000-??????00011??????0????0??????1???0?????????00000000--000000-00--------------------000000
Odontogriphus        ???????????????????1????????0???????1001000???0-?00---0??0??????0???????????0101--------11000000-??????00011??????0????0??????1???0?????????00000000--000000-00--------------------000000
Canadia              ??????????????????0?????????0???????1001000???0-?00---00?11110000???????110110-0--------10000000-??????00011??????0????0?0????1???0?????????00000000--000000-00--------------------000000
Entoprocta           011011111111001100110101111000000000110000010010000---00-00-0000000111100---00-0--------00000000-0--00000011000---000000000000100001????????00000000--000000-00--------------------000000
Platyhelminthes      0110111111110011001001011110000000000--10000300-000---00-0110000000101100---00-0--------00000000-0--00000011000---0000000000001000010001011000000000--000000-00--------------------000000
Gastrotricha         01101111111100110010010100000000000010010111?00-000---00-0110000000000-00---00-0--------00000000-0--00000011000---000000000000100001????????00000000--000000-00--------------------000000
Gnathostomulida      01101111111100100010010110?00000000010110001?00-000---00-0111100000000-00---00-1100--11000000000-0--00000011000---000000000000100001????????00000000--000000-00--------------------000000
Micrognathozoa       01?????1?11?001??0100?01???00000000010110101?00-000---00-0111?0000000??00---00-1?00--11000010000-0--00010011??0---00000000000010000?????????00000000--000000-00--------------------000000
Inquicus             ???????????????????0????????0??0????10??01????????0---0??0??????0???????0--?00-1?00--1?0?0?10000-??????10011??????0????0??0???1???0?????????00000000--000000-00--------------------000000
Amiskwia             ???????????????????0????????0??0????10?1010???????0---0??0??????0???????0---00-1?00--11000?10101???????01111??????0????0??0???1???0?????????00000000--000000-00--------------------000000
Flacisaggita         01101111111100101100010100000000000010110101100-000---0000111110000000-00---00-1011110010001111110--111001111010000000000000001000010000000100000000--000000-00--------------------000000
Spadella             01101111111100101100010100000000000010110101100-000---0000111110000000-00---00-101111001000111011110111011111010000000000000001000010000000100000000--000000-00--------------------000000
Eukrohnia            01101111111100101100010100000000000010110101100-000---0000111110000000-00---00-10110100100011111111011100111101000000000000000100001??0?????00000000--000000-00--------------------000000
Protosagitta         ????????????????????????????0???????10???1????????0?--0??0??????????????0---?0?1?11--001?????????????????111???????????0??0???1???0?????????00000000--000000-00--------------------000000
Ankalodous           ?????????????????????????????????????????1???????????-???????????????????????0-1?10--001?????????????????111???????????0??????1???0?????????00000000--000000-00--------------------000000
Capinatator          ????????????????????????????0???????10???1????????0---0??0??????0???????0---00-1?10--001???1?????????????111???????????0??0???1???0?????????00000000--000000-00--------------------000000
Adineta              0110111111110011110001010000000000001?11000???0-000---0000110110000110-00---00-1100--11100010000-0--11110011000---0000000000001000010000000100000000--000000-00--------------------000000
Branchionus          0110111111110011110001010000000000001?11000???0-000---0000110110000110-00---00-1100--11100010000-0--11110011000---0000000000001000010000000100000000--000000-00--------------------000000
Nemertea             01101111111100110010010110100000000010010001000-000---0000110000000101100---00-0--??????00100(0 1)00-0--0000001100100-0000000000001000010001011000000000--000000-00--------------------000000
Acosmia              ??????????????0----0????????0???????1000100???????0---0?????????0???????0---00-0--??????00000000-0--??000011??????0000?0??0???1???0?????????10000000--000000-00--------------------000000
Arthropoda           011011111111000----001010000000000001001000120111011000(0 1)11111000001000-10---00-0--??????00000000-0--0000001100100-000000000000100001111000000(0 1)111100--111101-00-----001001-111-100-000000
Tardigrada           011011111111000----00101000000000000100010010011101010101?110000001000-00---00-0--??????00000000-0--0000001100100-000000000000100001????????11001000--000000-00----100100000000000-000001
Onychophora          011011111111000----001010000000000001001000120111010010111111000001000-10---00-0--??????00000000-0--0000001100100-0000000000001000011110000010001000--000000-00----1101100001-00100000000
Aysheaia             ??????????????0----0????????????????1000100??????010000?????????00??????0---00-0--??????00000000-0--??000011??????0000?0??0???1???0?????????1?00?0?0--000000-010000100101000000000-000001
Paucipodia           ??????????????0----0????????????????1000100??????010000?????????00??????0---00-0--??????00000000-0--??000011??????0000?0??0???1???0?????????11000000--000000-00----1-10-----000000-00000?
Hallucigenia_sparsa  ??????????????0----0????????0???????1000100??????010000?????????00??????0---00-0--??????00000000-0--??000011??????0000?0??0???1???0?????????01001000--0000??-0110001100-----?000100000001
Onychodictyon_ferox  ??????????????0----0????????0???????1000100?????1010000?????????00??????0---00-0--??????00000000-0--?000011???????0000?0??0???1???0?????????1?001000--000000-0100011?0110000000000-00000?
Cardiodictyon        ??????????????0----0????????0???????1000100?????1010000?????????00??????0---00-0--??????00000000-0--?000011???????0000?0??0???1???0?????????1?001000--000000-0100101?00-----000010000000?
Microdictyon         ??????????????0----0????????0???????1000100?????1010000?????????00??????0---00-0--??????00000000-0--?000011???????0000?0??0???1???0?????????1?000000--000000-0101001?10-----000000-00000?
Luolishania          ??????????????0----0????????0???????1000100?????1010000?????????00??????0---00-0--??????00000000-0--?000011???????0000?0??0???1???0?????????1?001000--000000-0110001?0110000000011100000?
Ovatiovermis         ??????????????0----0????????0???????1000100?????1010000?????????00??????0---00-0--??????00000000-0--?000011???????0000?0??0???1???0?????????1?001000--000000-00----1?0??????000011100000?
Collinsium           ??????????????0----0????????0???????1000100?????1010000?????????00??????0---00-0--??????00000000-0--?000011???????0000?0??0???1???0?????????1?00?000--000000-0110001?0110000000011100000?
Facivermis           ??????????????0----0????????0???????1000100?????1010000?????????00??????0---00-0--??????00000000-0--?000011???????0000?0??0???1???0?????????1?001000--000000-00----0-0??????000010100001?
Kerygmachela         ??????????????0----0????????0???????1000100?????1010000?????????00??????0---00-0--??????00000000-0--?000011???????0000?0??0???1???0?????????1?01?000--000000-010000-?0101000001000-00000?
Diania               ??????????????0----0?????????????????????0???????010000?????????00??????0---00-?????????000?000000--??000011???????????0??????1???0?????????1???0000--000000-?0----0?10-----000000-00000?
Megadictyon          ??????????????0----0????????0???????1000100??????010000?????????00??????0---00-0--??????00000000-0--??000011??????0000?0??0???1???0?????????11010000--000000-00----??0101000000000-00000?
Pambdelurion         ??????????????0----0????????0???????1001000??????010000?????????00??????0---00-0--??????00000000-0--??000011??????0000?0??0???1???0?????????11010000--000000-00----0?0101000001100-000001
Hurdia               ??????????????0----0???????????????????100???????011000?????????00??????0---00-0--??????000?0000-0--??000011??????0000?0??0???1???0?????????110?0100--11010?-00----?00101111?01100-000001
Fuxianhuia           ??????????????0----0????????0???????1000000??????011000???110??000??????0---00-0--??????00000000-0--??000011??????0000?0?00???1???0?????????0?110100--111101-00-----0011011011-1-0-000000
Kinorhyncha          011011111111000----0010100000000000010001001??10100---00-?100001111000-00---00-0--??????00000000-0--00000011000---000000000000100001????????0100000100000000010--------------------000001
Nanaloricidae        011011111111000----0010100000000000010001001??10110---00-0110001111000-00---00-0--??????00000000-0--00000011000---000000000000100001????????0100000000000000110--------------------000001
Pliciloricidae       011011111111000----0010100000000000010001001??10110---00-0110001111000-00---00-0--??????00000000-0--00000011000---000000000000100001????????0000000000000000110--------------------000001
Priapulus            011011111111000----00101000000000000100010011011110---00-01000011110?0-00---00-0--??????00000000-0--00000011000---000000000000100001101000001100000001000000010--------------------100001
Xiaoheiqingella      ??????????????0----0????????????????1000100??????00---0?????????1???????0---00-0--??????0000000000--??000011??????0000?0??0???1???0?????????1100000001000000010--------------------100001
Eokinorhynchus       ??????????????0----0???????????????????010???????00---0?????????1???????0---00-0--??????0?0?0000-0--??000011??????0000?0??????1???0?????????110?000000000000010--------------------000001
Eopriapulites        ??????????????0----0???????????????????010???????00---0?????????1???????0---00-0--??????0?0?0000-0--??000011??????0000?0??????1???0?????????110?0000000000??010--------------------000001
Ottoia               ??????????????0----0????????0???????1000100??????00---0?????????1???????0---00-0--??????00000000-0--??000011??????0000?0??0???1???0?????????1100000000000000010--------------------001001
Louisella            ??????????????0----0????????0???????1000100??????00---0?????????1???????0---00-0--??????00000000-0--??000011??????0000?0??0???1???0?????????1100000010000000010--------------------010001
Corynetis            ??????????????0----0????????0???????1000100??????00---0?????????1???????0---00-0--??????00000000-0--??000011??????0000?0??0???1???0?????????1100000010000000010--------------------000001
Maotianshania        ??????????????0----0????????0???????1000100??????00---0?????????1???????0---00-0--??????00000000-0--??000011??????0000?0??0???1???0?????????1100000000000000010--------------------000101
Eximipriapulus       ??????????????0----0????????0???????1000100??????00---0?????????1???????0---00-0--??????00000000-0--??000011??????0000?0??0???1???0?????????1100000000000000010--------------------000001
Cricocosmia          ??????????????0----0????????0???????1000100?????100---0?????????1???????0---00-0--??????00000000-0--??000011??????0000?0??0???1???0?????????11000000000000000110001----------------000101
Tabelliscolex        ??????????????0----0????????0???????1000100?????100---0?????????1???????0---00-0--??????00000000-0--??000011??????0000?0??0???1???0?????????11000000000000000110100----------------000101
Nematoda             011011111111000----00101000000000000100010012010100---00-0100001001000-00---00-0--??????00000000-0--00000011000---000000000000100001????????1?000010--000010-00--------------------000001
Nematomorpha         011011111111000----00101000000000000100010011010100---00-0100000001000-00---00-0--??????00000000-0--00000011000---000000000000100001????????1?000000--000010-00--------------------000101
;

end;
